# Supplementary material for: Cyanobacterial Biofactories Beyond Model Strains: Exploratory Screening of Immunomodulatory Activity in Phormidium ambiguum Extracts
Source: Plants (Basel). 2025 Dec 22;15(1):33. doi: 10.3390/plants15010033 (PMC12787963; doi:10.3390/plants15010033)
Supplement: Supplementary file 1 [file plants-15-00033-s001.zip]

Archive with 1 entries (1 files):
- plants-4017372-supplementary.pdf
